# Supplementary material for: Genome-Wide Analysis of the WOX Gene Family and Function Exploration of GmWOX18 in Soybean
Source: Plants (Basel). 2019 Jul 11;8(7):215. doi: 10.3390/plants8070215 (PMC6681341; doi:10.3390/plants8070215)
Supplement: Supplementary file 1 [file plants-08-00215-s001.zip]

Archive with 8 entries (7 files):
- Supplementary/
- Supplementary/Fig S1.tif
- Supplementary/Table S1.xlsx
- Supplementary/Table S2.docx
- Supplementary/Table S3.xlsx
- Supplementary/Table S4.xlsx
- Supplementary/Table S5.xls
- Supplementary/Table S6.docx
