# Supplementary material for: Genome-Wide Analysis of the WOX Gene Family and Function Exploration of GmWOX18 in Soybean
Source: Plants (Basel). 2019 Jul 11;8(7):215. doi: 10.3390/plants8070215 (PMC6681341; doi:10.3390/plants8070215)
Supplement: Supplementary file 1 [file plants-08-00215-s001.zip › Supplementary/Table S1.xlsx]

## Sheet: Sheet1
Table 1. Accession numbers of WOX genes from different plants for the Neighbor-Joining phylogenetic tree.
Soybean			Medicago			Arabidopsis thaliana			Rice			Lotus japonicus			Common bean			Trifolium pratense			Picea abies			Pinus pinaster			Pinus taeda			Vitis vinifera
1	GmWOX01	Glyma01g37190.2	1	MtWOX01	Medtr1g019130.1	1	AtWOX14	AT1G20700.1	1	OsWOX01	LOC_Os01g47710.1	1	LjWOX1	Lj0g3v0134389.1	1	PvWOX1	Phvul.001G023600.1	1	TpWOX1	Tp57577_TGAC_v2_mRNA1446	1	PaWOX2	CAL18267	1	PpWOX2	ANC94872	1	PtWOX2	ANC94883	1	VvWUS	AM447418.2
2	GmWOX02	Glyma02g10410.1	2	MtWOX02	Medtr1g115315.1	2	AtWOX10	AT1G20710.1	2	OsWOX02	LOC_Os01g60270.1	2	LjWOX2	Lj0g3v0135189.1	2	PvWOX2	Phvul.001G106700.1	2	TpWOX2	Tp57577_TGAC_v2_mRNA3909	2	PaWOX3	AGL53581	2	PpWOX3	ANC94873	2	PtWOX3	ANC94884	2	VvWOX1	AM439847.2
3	GmWOX03	Glyma02g42200.1	3	MtWOX03	Medtr2g015000.1	3	AtWOX04	AT1G46480.1	3	OsWOX03	LOC_Os01g62310.1	3	LjWOX3	Lj0g3v0172009.1	3	PvWOX3	Phvul.001G241000.1	3	TpWOX3	Tp57577_TGAC_v2_mRNA4026	3	PaWOX4	AGL53582	3	PpWOX4	ANC94874	3	PtWOX4	ANC94885	3	VvWOX2	XM_002281125.1
4	GmWOX04	Glyma03g01000.1	4	MtWOX04	Medtr3g088485.1	4	AtWOX06	AT2G01500.1	4	OsWOX04	LOC_Os01g63510.1	4	LjWOX4	Lj0g3v0258089.1	4	PvWOX4	Phvul.002G095800.1	4	TpWOX4	Tp57577_TGAC_v2_mRNA11007	4	PaWOX5	AGL53583	4	PpWOX5	ALN42234	4	PtWOX5	ANC94886	4	VvWOX3	AM429035.2
5	GmWOX05	Glyma04g01830.1	5	MtWOX05	Medtr3g115620.1	5	AtWUS	AT2G17950.1	5	OsWOX05	LOC_Os03g20910.1	5	LjWOX5	Lj1g3v1663420.1	5	PvWOX5	Phvul.002G109400.1	5	TpWOX5	Tp57577_TGAC_v2_mRNA11022	5	PaWOX8/9	ADF42580	5	PpWOX13	ANC94875	5	PtWOX13	ANC94887	5	VvWOX4	AM447494.2
6	GmWOX06	Glyma04g04310.1	6	MtWOX06	Medtr4g063735.1	6	AtWOX03	AT2G28610.1	6	OsWOX06	LOC_Os04g55590.1	6	LjWOX6	Lj1g3v3218010.1	6	PvWOX6	Phvul.002G329500.1	6	TpWOX6	Tp57577_TGAC_v2_mRNA12081	6	PaWOX8A	AGL53584	6	PpWOXA	ANC94877	6	PtWOXA	ANC94889	6	VvWOX5	AM454567.1
7	GmWOX07	Glyma05g33850.1	7	MtWOX07	Medtr4g084550.1	7	AtWOX09	AT2G33880.1	7	OsWOX07	LOC_Os04g56780.1	7	LjWOX7	Lj1g3v3384730.1	7	PvWOX7	Phvul.003G073400.1	7	TpWOX7	Tp57577_TGAC_v2_mRNA14971	7	PaWOX8B	AGL53585	7	PpWOXB	ANC94878	7	PtWOXB	ANC94890	7	VvWOX6	AM463144.2
8	GmWOX08	Glyma06g01940.1	8	MtWOX08	Medtr4g088065.1	8	AtWOX11	AT3G03660.1	8	OsWOX08	LOC_Os05g02730.1	8	LjWOX8	Lj1g3v3992540.1	8	PvWOX8	Phvul.004G053700.1	8	TpWOX8	Tp57577_TGAC_v2_mRNA16032	8	PaWOX8C	AGL53586	8	PpWOXC	ANC94879	8	PtWOXE	ANC94891	8	VvWOX9	XM_002273152
9	GmWOX09	Glyma06g04470.1	9	MtWOX09	Medtr4g088070.1	9	AtWOX05	AT3G11260.1	9	OsWOX09	LOC_Os05g48990.1	9	LjWOX9	Lj2g3v0661590.1	9	PvWOX9	Phvul.004G151575.1	9	TpWOX9	Tp57577_TGAC_v2_mRNA16415	9	PaWOX8D	AGL53587	9	PpWOXD	ANC94880	9	PtWOXG	MG545155	9	VvWOX11	AM435207
10	GmWOX10	Glyma07g11372.1	10	MtWOX10	Medtr4g088080.1	10	AtWOX01	AT3G18010.1	10	OsWOX10	LOC_Os07g34880.1	10	LjWOX10	Lj2g3v2702340.1	10	PvWOX10	Phvul.005G142900	10	TpWOX10	Tp57577_TGAC_v2_mRNA16852	10	PaWOXG	MG545153	10	PpWOXE	ANC94881	10	PtWOXX	ANC94888	10	VvWOX13A	AM486367
11	GmWOX11	Glyma07g15710.2	11	MtWOX11	Medtr5g021930.1	11	AtWOX13	AT4G35550.1	11	OsWOX11	LOC_Os07g48560.1	11	LjWOX11	Lj3g3v3188580.4	11	PvWOX11	Phvul.006G179900.1	11	TpWOX11	Tp57577_TGAC_v2_mRNA18819	11	PaWOXX	ANC94893	11	PpWOXF	ANC94882	11	PtWUS	ANC94892	11	VvWOX13B	XM_002272827.1
12	GmWOX12	Glyma07g32430.1	12	MtWOX12	Medtr5g081990.1	12	AtWOX07	AT5G05770.1	12	OsWOX12	LOC_Os08g14400.1	12	LjWOX12	Lj4g3v1726060.1	12	PvWOX12	Phvul.007G011600.1	12	TpWOX12	Tp57577_TGAC_v2_mRNA20531	12	PaWUS	AGL54197	12	PpWOXG	MG545154				12	VvWOX13C	XM_002279906
13	GmWOX13	Glyma07g34425.1	13	MtWOX13	Medtr6g027390.1	13	AtWOX12	AT5G17810.1	13	OsWOX13	LOC_Os11g01130.1	13	LjWOX13	Lj4g3v3114830.1	13	PvWOX13	Phvul.008G014000.1	13	TpWOX13	Tp57577_TGAC_v2_mRNA24101				13	PpWOXX	ANC94876
14	GmWOX14	Glyma08g05831.1	14	MtWOX14	Medtr7g023810.1	14	AtWOX08	AT5G45980.1	14	OsWOX14	LOC_Os12g01120.1	14	LjWOX14	Lj5g3v2264060.1	14	PvWOX14	Phvul.008G100800.1	14	TpWOX14	Tp57577_TGAC_v2_mRNA28819				14	PpWUS	ALN42231
15	GmWOX15	Glyma09g30831.1	15	MtWOX15	Medtr7g025010.1	15	AtWOX15	AT5G46010.1				15	LjWOX15	Lj6g3v2006250.1	15	PvWOX15	Phvul.008G226100.2	15	TpWOX15	Tp57577_TGAC_v2_mRNA39444
16	GmWOX16	Glyma10g08030.1	16	MtWOX16	Medtr7g060630.1	16	AtWOX02	AT5G59340.1							16	PvWOX16	Phvul.009G012200.1	16	TpWOX16	Tp57577_TGAC_v2_mRNA39656
17	GmWOX17	Glyma10g43580.2	17	MtWOX17	Medtr7g086940.1										17	PvWOX17	Phvul.009G066960.1
18	GmWOX18	Glyma11g08091.1	18	MtWOX18	Medtr8g095580.1										18	PvWOX18	Phvul.011G064900.1
19	GmWOX19	Glyma11g14940.2	19	MtWOX19	Medtr8g107210.1										19	PvWOX19	Phvul.011G079800.1
20	GmWOX20	Glyma11g34990.1
21	GmWOX21	Glyma12g06895.1
22	GmWOX22	Glyma13g21860.2
23	GmWOX23	Glyma13g24150.1
24	GmWOX24	Glyma13g41000.1
25	GmWOX25	Glyma14g09310.1
26	GmWOX26	Glyma15g04460.1
27	GmWOX27	Glyma17g35880.2
28	GmWOX28	Glyma18g03350.1
29	GmWOX29	Glyma18g39520.2
30	GmWOX30	Glyma18g52491.1
31	GmWOX31	Glyma19g29660.2
32	GmWOX32	Glyma20g02161.1
33	GmWOX33	Glyma20g23220.2

## Sheet: Sheet2
	LjWOX1	Lj0g3v0134389.1
	LjWOX2	Lj0g3v0135189.1
	LjWOX3	Lj0g3v0172009.1
	LjWOX4	Lj0g3v0258089.1
	LjWOX5	Lj1g3v1663420.1
	LjWOX6	Lj1g3v3218010.1
	LjWOX7	Lj1g3v3384730.1
	LjWOX8	Lj1g3v3992540.1
	LjWOX9	Lj2g3v0661590.1
	LjWOX10	Lj2g3v2702340.1
	LjWOX11	Lj3g3v3188580.4
	LjWOX12	Lj4g3v1726060.1
	LjWOX13	Lj4g3v3114830.1
	LjWOX14	Lj5g3v2264060.1
	LjWOX15	Lj6g3v2006250.1
