# Supplementary material for: Genome-Wide Analysis of the WOX Gene Family and Function Exploration of GmWOX18 in Soybean
Source: Plants (Basel). 2019 Jul 11;8(7):215. doi: 10.3390/plants8070215 (PMC6681341; doi:10.3390/plants8070215)
Supplement: Supplementary file 1 [file plants-08-00215-s001.zip › Supplementary/Table S3.xlsx]

## Sheet: Sheet1
Table S3. Pairwise identities between paralogous pairs of WOX genes from Soybean
No.	Paralogous pairs	Gene Name	Score	Identities	Similarity	Gaps	Duplication
1	GmWOX19	Glyma11g14940.2	1166.5	230/269 (85.5%)	236/269 (87.7%)	21/269 ( 7.8%)	Segment
	GmWOX21	Glyma12g06895.1
2	GmWOX24	Glyma13g41000.1	786.5	164/219 (74.9%)	173/219 (79.0%)	18/219 ( 8.2%)	Segment
	GmWOX26	Glyma15g04460.1
3	GmWOX06	Glyma04g04310.1	1139.5	210/230 (91.3%)	217/230 (94.3%)	6/230 ( 2.6%)	Segment
	GmWOX09	Glyma06g04470.1
4	GmWOX25	Glyma14g09310.1	1137	219/239 (91.6%)	222/239 (92.9%)	8/239 ( 3.3%)	Segment
	GmWOX27	Glyma17g35880.2
5	GmWOX11	Glyma07g15710.2	1021	194/212 (91.5%)	200/212 (94.3%)	4/212 ( 1.9%)	Segment
	GmWOX29	Glyma18g39520.2
6	GmWOX20	Glyma11g34990.1	830.5	165/180 (91.7%)	169/180 (93.9%)	6/180 ( 3.3%)	Segment
	GmWOX28	Glyma18g03350.1
7	GmWOX13	Glyma07g34425.1	1543	303/339 (89.4%)	316/339 (93.2%)	8/339 ( 2.4%)	Segment
	GmWOX32	Glyma20g02161.1
8	GmWOX07	Glyma05g33850.1	842.5	159/167 (95.2%)	161/167 (96.4%)	3/167 ( 1.8%)	Segment
	GmWOX14	Glyma08g05831.1
9	GmWOX10	Glyma07g11372.1	1589.5	329/372 (88.4%)	334/372 (89.8%)	23/372 ( 6.2%)	Segment
	GmWOX15	Glyma09g30831.1
10	GmWOX01	Glyma01g37190.2	1370	274/301 (91.0%)	277/301 (92.0%)	19/301 ( 6.3%)	Segment
	GmWOX18	Glyma11g08091.1
11	GmWOX12	Glyma07g32430.1	1722.5	348/396 (87.9%)	358/396 (90.4%)	15/396 ( 3.8%)	Segment
	GmWOX23	Glyma13g24150.1
12	GmWOX16	Glyma10g08030.1	1871	368/411 (89.5%)	381/411 (92.7%)	19/411 ( 4.6%)	Segment
	GmWOX22	Glyma13g21860.2
13	GmWOX04	Glyma03g01000.1	1266.5	257/295 (87.1%)	263/295 (89.2%)	15/295 ( 5.1%)	Segment
	GmWOX31	Glyma19g29660.2
14	GmWOX05	Glyma04g01830.1	1024	201/219 (91.8%)	204/219 (93.2%)	11/219 ( 5.0%)	Segment
	GmWOX08	Glyma06g01940.1
15	GmWOX02	Glyma02g10410.1	1238.5	240/267 (89.9%)	249/267 (93.3%)	6/267 ( 2.2%)	Segment
	GmWOX30	Glyma18g52491.1
16	GmWOX17	Glyma10g43580.2	1286	259/289 (89.6%)	268/289 (92.7%)	18/219 ( 8.2%)	Segment
	GmWOX33	Glyma20g23220.2
