# Supplementary material for: Genome-Wide Analysis of the WOX Gene Family and Function Exploration of GmWOX18 in Soybean
Source: Plants (Basel). 2019 Jul 11;8(7):215. doi: 10.3390/plants8070215 (PMC6681341; doi:10.3390/plants8070215)
Supplement: Supplementary file 1 [file plants-08-00215-s001.zip › Supplementary/Table S4.xlsx]

## Sheet: 工作表1
Table S4. Different motifs commonly observed in soybean protein sequences by MEME server.
Motif No.	Alt. Name	Width	Protein sequences	Motif Similarity Matrix
				1	2	3	4	5	6	7	8	9	10
1	MEME-1	50	LEEJYRSGIRTPSAEQIQQITAQLRQYGKIEGKNVFYWFQNHKARERQKQ	--	0.32	0.15	0.17	0.09	0.15	0.17	0.23	0.18	0.14
2	MEME-2	15	ASSSRWNPTPEQJRI	0.32	--	0.22	0.17	0.14	0.3	0.19	0.21	0.19	0.12
3	MEME-3	50	VKVMTDEQLETLRKQIAVYATICEQLIEMHKTISAQQDLAGIRLGNLYCD	0.15	0.22	--	0.13	0.25	0.16	0.19	0.18	0.2	0.24
4	MEME-4	21	SNCEEREIETLDLFPLHPTGI	0.17	0.17	0.13	--	0.22	0.19	0.18	0.2	0.16	0.23
5	MEME-5	37	TVFINGVAFEVPMGPFNVREAFGDDVVLIHSSGGPVP	0.09	0.14	0.25	0.22	--	0.2	0.14	0.21	0.13	0.31
6	MEME-6	40	EKKDLGASRTVFEVEETKNWAPSTNCSTHAEESVSTQRAA	0.15	0.3	0.16	0.19	0.2	--	0.2	0.27	0.17	0.14
7	MEME-7	25	WEHEPFLTLGCKRLRPLAPKLPNTD	0.17	0.19	0.19	0.18	0.14	0.2	--	0.12	0.18	0.15
8	MEME-8	21	VETEEESPKKKKCREEAFZVL	0.23	0.21	0.18	0.2	0.21	0.27	0.12	--	0.09	0.14
9	MEME-9	21	MASSNRHWPSMFKSKPCNPPH	0.18	0.19	0.2	0.16	0.13	0.17	0.18	0.09	--	0.2
10	MEME-10	15	WGLTLHPLQHGACYY	0.14
