# Supplementary material for: Genome-Wide Analysis of the WOX Gene Family and Function Exploration of GmWOX18 in Soybean
Source: Plants (Basel). 2019 Jul 11;8(7):215. doi: 10.3390/plants8070215 (PMC6681341; doi:10.3390/plants8070215)
Supplement: Supplementary file 1 [file plants-08-00215-s001.zip › Supplementary/Table S5.xls]

## Sheet: Sheet1
	Leaves	Pod	Flower.unopen	Flower.open	Nodules	Seed	Root	Root Hairs	Stem	Shoot Apical Meristem	Shoot tip
GmWOX01	0	0	11.1	2.712	0	0	0	0	0.019	0.113	0.173
GmWOX02	21.331	15.427	4.422	4.917	11.567	10.17	11.362	10.989	14.284	14.899	3.917
GmWOX03	0	0.033	0	0	0.682	0	0.059	0.132	0	0	0
GmWOX04	0	0.816	0.215	0.049	0.144	7.141	0.268	1.024	0.02	0.041	0.028
GmWOX05	4.261	5.287	1.081	2.618	7.275	1.044	2.635	4.329	20.498	2.048	1.318
GmWOX06	2.337	4.214	2.645	3.78	11.601	0.12	0.56	11.383	72.94	9.789	3.53
GmWOX07	0.032	0.791	0.494	0.351	0.42	2.522	0.236	0.111	0.062	2.297	1.083
GmWOX08	1.314	2.834	0.265	1.121	3.514	0.231	1.554	2.296	21.341	0.624	0.732
GmWOX09	3.658	2.58	1.289	1.911	11.644	0.051	0.433	12.251	91.137	3.151	0.898
GmWOX10	0.011	1.36	0.142	0.224	0	0.093	0.06	0.037	0.021	3.413	2.642
GmWOX11	0	0.105	0.176	0.047	0	0.777	0.092	0	0.024	1.826	2.24
GmWOX12	0.014	0.007	0.005	0.006	0	0.531	0.051	0.116	0	0	0.013
GmWOX13	0	2.187	1.55	1.875	0	2.585	0.141	0	0.012	1.093	0.531
GmWOX14	0.011	0.809	0.631	0.366	0	5.067	0.199	0	0.076	3.116	2.61
GmWOX15	0.012	0.139	0.118	0.072	0.275	0.098	0.164	0.192	0.048	1.583	0.524
GmWOX16	0.012	1.166	0.609	0.597	0	1.249	0.022	0	0	0.137	0.1
GmWOX17	13.602	21.203	3.458	1.457	39.673	3.971	3.002	9.588	15.648	4.461	1.563
GmWOX18	0	0	2.545	0.564	0	0	0	0	0.024	0	0
GmWOX19	0.02	0.117	0	0	0.099	0.138	0	0.05	0	0.019	0.038
GmWOX20	0	0	0.029	0.053	0.176	0	0.196	0.03	0	0	0
GmWOX21	0.317	0	0.007	0.101	8.547	0	0.037	0.539	0	0.291	0.23
GmWOX22	0	1.001	0.574	0.969	0	0.81	0.166	0.16	0.102	0.736	0.421
GmWOX23	0	0.378	0.004	0.009	0.012	0.481	0.119	0.085	0.06	0.061	0.088
GmWOX24	0	0	0	0	0	0	0	0	0	0	0.014
GmWOX25	0.464	3.13	0.575	0.876	4.946	0.146	0.391	4.749	56.093	10.676	1.324
GmWOX26	0	0	0	0	0	0	0	0	0	0	0
GmWOX27	0.341	0.325	0.125	0.195	0.278	0	0.04	0.651	7.481	1.169	0.138
GmWOX28	0.117	0.062	0.194	0.153	0.077	0	0.36	0.097	0.151	0.151	0.037
GmWOX29	0	0.422	1.692	0.561	0	2.436	0.074	0.12	0.057	1.306	1.793
GmWOX30	14.849	25.825	2.718	3.278	19.642	13.99	13.563	13.319	20.771	11.735	2.505
GmWOX31	0	0.463	0.037	0	0.021	7.016	0.04	0.843	0	0.021	0.021
GmWOX32	0.013	1.537	0.455	0.669	0	1.476	0.293	0	0.012	0.957	0.187
GmWOX33	0.263	2.591	0.879	0.666	3.722	0.534	0.695	2.787	6.995	1.566	0.976
